# Supplementary material for: Clinical application value of metagenomic next-generation sequencing in the diagnosis of spinal infections and its impact on clinical outcomes
Source: Front Cell Infect Microbiol. 2023 Feb 8;13:1076525. doi: 10.3389/fcimb.2023.1076525 (PMC9945583; doi:10.3389/fcimb.2023.1076525)
Supplement: Supplementary file 1 [file Table_1.xlsx]

## Sheet: Targeted medication group
Numerical Order	Gender	Age（year）	mNGS test results-Number of detected sequences (percentage)	List of suspected/background microorganisms for mNGS results-Number of detected sequences	Microculture	Preoperative empiric treatment plan	Postoperative targeted treatment	Prognosis（Final follow-up time）	WBC（pre-op）10^9/L	Sampling time	pre-op CRP（C reactive protein）mg/L	7 days post-op CRP	∆ CRP(the pre-op - the post-op) post-op 7 days	14 days post-op CRP	∆ CRP(the pre-op - the post-op) post-op 14 days	1 month post-op CRP	∆ CRP(the pre-op - the post-op) post-op 1 month	3 month post-op CRP	∆ CRP(the pre-op - the post-op) post-op 3 month	6 month Post-op CRP	∆ CRP(the pre-op - the post-op) post-op 6 month	1 year post-op CRP	∆ CRP(the pre-op - the post-op) post-op 1 year	Postoperative recovery time(d) CRP	Pre-op ESR(erythrocyte sedimentation rate ) mm/h	7 days post-op ESR	∆ ESR (the pre-op - the post-op) post-op 7 days	14 days post-op ESR	∆ ESR (the pre-op - the post-op) post-op 14 days	1 month post-op ESR	∆ ESR (the pre-op - the post-op) post-op 1 month	3 month post-op ESR	∆ ESR (the pre-op - the post-op) post-op 3 month	6m post-op ESR	∆ ESR (the pre-op - the post-op) post-op 6 month	1 year post-op ESR	∆ ESR (the pre-op - the post-op) post-op 1 year	Postoperative recovery time(d) ESR	PCT (procalcitonin)ng/mL	X-pert	T-SPOT	Pathological Examination
T-1	female	83	Mycobacterium Tuberculosis Complex-40 (100%)	not found	negative	Oral quadruple anti-TB drug	Anti-infective treatment with oral quadruple antituberculosis drugs was continued for 18 months	Favourable prognosis（2022-5-15）	4.3	2019-12-09	20.50	13.3	7.2	18.5	2	-	-	-	-	-	-	-	-	-	77	32	45	31	46	-	-	-	-	-	-	-	-	12	0.047	positive	positive	Granulomatous inflammation
T-2	female	69	Escherichia coli -66(99%)、Human gammaherpesvirus 4-8(99%)	not found	Escherichia coli	Levofloxacin, anti-tuberculosis drugs, imipenem and other anti-infective treatments were used	Antiviral treatment with ribavirin was used for 1 week、Cefoperazone was treated with anti-infective therapy for 8 weeks	Poor wound healing(2022-5-15)	14.5	2019-11-04	17.60	8.71	8.89	3.83	13.77	-	-	-	-	0.7	16.9	-	-	10	115	98	17	67	48	-	-	-	-	30	85	-	-	187	16.48	no done	negative	Inflammatory change
T-3	male	55	Brucella melitensis-1074(34.14%)、Brucella suis-936(29.75%)、Brucella abortus-791(25.14%) 、Brucella canis-345(10.97%)	not found	Brucella	No anti-infective treatment	Doxycycline and rifampicin capsules were administered orally for 12 weeks	-（2022-5-15）	5.2	2019-02-17	22.40	-	-	76.1	-53.7	-	-	11.1	11.3	4.9	17.5	-	-	149	85	-	-	96	-11	-	-	53	32	33	52	-	-	-	no done	negative	positive	Inflammatory change
T-4	female	54	Brucella melitensis-12(100%)	not found	negative	Oral quadruple anti-TB drug	Doxycycline and rifampicin capsules were administered orally for 12 weeks	Favourable prognosis（2022-5-15）	4.2	2019-01-18	9.44	27.7	-18.26	-	-	2.05	7.39	-	-	5.78	3.66	-	-	19	91	114	-23	42	49	-	-	-	-	53	38	45	46	-	＜0.05	negative	negative	Inflammatory change
T-5	male	45	Aspergillus terreus (It was confirmed by PCR)	-	negative	Oral quadruple anti-TB drug	Amphotericin B antifungal therapy was used for 8 weeks	Favourable prognosis（2022-5-15）	5.4	2020-06-29	3.06	-	-	-	-	1.63	1.43	-	-	-	-	-	-	29	115	-	-	-	-	49	66	20	95	-	-	-	-	83	0.04	no done	negative	Inflammatory change
T-6	male	68	Staphylococcus aureus-4402(100%)	Corynebacterium accolens-2	negative	Anti-infective treatment with moxifloxacin	Cefoxitin or vancomycin (alternating) for 4 weeks, then switched to oral antibiotics (alternating linezolid or cotrimoxazole) for 8 weeks	Favourable prognosis（2022-5-15）	6.5	2020-12-15	41.90	-	-	-	-	-	-	-	-	-	-	-	-	-	86	-	-	-	-	-	-	-	-	-	-	-	-	-	0.055	negative	negative	Inflammatory change
T-7	female	51	Brucella suis-20(58.82%)、Brucella abortus-14(41.18%)	not found	negative	Oral quadruple anti-TB drug	Doxycycline and rifampicin capsules were administered orally for 12 weeks	Favourable prognosis（2022-5-15）	8.3	2020-12-09	3.65	19.6	-15.95	-	-	-	-	6.5	-2.85	-	-	-	-	88	24	77	-53	-	-	-	-	19	5	-	-	-	-	92	0.033	negative	negative	Inflammatory change
T-8	male	52	Staphylococcus aureus-570(99%)	Torque teno virus-1	negative	Anti-infective treatment with cefuroxime was administered	Gentamicin saline was used for wound drainage and irrigation for 1 week, and cefoxitin was used for anti-infection treatment for 8 weeks	Favourable prognosis（2022-5-15）	7	2020-12-05	15.30	16.1	-0.8	-	-	-	-	2.85	12.45	-	-	-	-	88	53	36	17	-	-	-	-	8	45	-	-	-	-	88	0.2	no done	negative	Inflammatory change
T-9	male	9	Pseudomonas aeruginosa-593(100%)	not found	negative	Use ceftriaxone, vancomycin, imipenem and other anti-infection treatment	Anti-infective treatment with ceftazidime was administered for 4 weeks, followed by oral antibiotic therapy (alternating amoxicillin and cefuroxime) for 8 weeks	Favourable prognosis（2022-5-15）	9.6	2020-12-01	64.90	8.96	55.94	-	-	1.21	63.69	2.31	62.59	1.44	63.46	-	-	62	120	48	72	-	-	6	114	11	109	8	112	-	-	62	0.13	negative	no done	Inflammatory change
T-10	female	59	Bacteroides fragilis-9684(100%)	Human gammaherpesvirus 4	negative	Oral quadruple anti-TB drug	Metronidazole anti-infective therapy was used for 8 weeks	Favourable prognosis（2022-5-15）	6.4	2020-12-01	9.53	9.83	-0.3	1.59	7.94	-	-	-	-	-	-	-	-	9	44	15	29	28	16	-	-	-	-	-	-	-	-	6	0.02	negative	negative	Inflammatory change
T-11	female	47	Brucella melitensis-325(31.80%)、Brucella suis-353(34.54%)、Brucella abortus-344(33.66%)	not found	Brucella	Anti-infective treatment with norvancomycin	Doxycycline and rifampicin capsules were administered orally for 12 weeks	-（2022-5-15）	6.3	2020-12-01	81.4	-	-	-	-	-	-	-	-	-	-	-	-	-	97	-	-	-	-	-	-	-	-	-	-	-	-	-	0.029	negative	negative	Inflammatory change
T-12	female	44	Mycobacterium Tuberculosis Complex-6(100%)	Staphylococcus xylosus-1	Mycobacterium Tuberculosis	Oral quadruple anti-TB drug	Anti-infective treatment with oral quadruple antituberculosis drugs was continued for 18 months	Favourable prognosis（2022-5-15）	3.9	2020-11-24	2.46	-	-	-	-	-	-	1.62	0.84	1.18	1.28	1.62	0.84	91	55	-	-	-	-	-	-	32	23	24	31	15	40	202	＜0.05	positive	positive	Inflammatory change
T-13	female	17	Staphylococcus aureus-4(100%)	not found	negative	No anti-infective treatment	Anti-infective treatment with cefazolin was administered for 8 weeks	Favourable prognosis（2022-5-15）	7.7	2020-08-07	24.10	9.02	15.08	8.81	15.29	42	-17.9	1	23.1	-	-	3.42	20.68	113	101	57	44	92	9	65	36	8	93	-	-	18	83	113	0.041	no done	no done	Inflammatory change
T-14	male	52	Streptococcus dysgalactiae-149(100%)、Human betaherpesvirus 5-13(100%)	Corynebacterium aurimucosum-3、Corynebacterium striatum-3	negative	Anti-infective treatment with moxifloxacin	Antiviral treatment with ribavirin was used for 1 week、The wound was rinsed and drained with gentamicin saline for one week and treated with penicillin injection (160 Wu Q8h) for 8 weeks	Favourable prognosis（2022-5-15）	10.6	2020-12-09	121.00	31	90	18.7	102.3	-	-	2.54	118.46	30.3	90.7	19.8	101.2	-	63	-	-	77	-14	-	-	20	43	72	-9	72	-9	-	0.224	negative	negative	Inflammatory change
T-15	male	62	Staphylococcus aureus-13(100%)	not found	negative	Oral quadruple anti-TB drug	After operation, gentamicin saline was used for wound irrigation and drainage for 1 week, and norvancomycin was used for anti-infection treatment for 8 weeks.	Favourable prognosis（2022-5-15）	7	2020-06-24	73.30	13.5	59.8	19	54.3	-	-	7.45	65.85	6.34	66.96	-	-	63	120	100	20	15	105	-	-	75	45	71	49	-	-	-	no done	no done	negative	Inflammatory change
T-16	female	41	Pseudomonas aeruginosa-5(100%)	not found	negative	No anti-infective treatment	Anti-infective treatment with piperacillin tazobactam was administered for 6-8 weeks	-（2022-5-15）	4.2	2020-06-10	1.80	-	-	-	-	-	-	-	-	-	-	-	-	-	84	-	-	-	-	-	-	-	-	-	-	-	-	-	＜0.02	negative	negative	Inflammatory change
T-17	male	42	Citrobacter freundii -15(100%)	Arcobacter butzleri-3、Streptococcus infantarius-2	negative	Oral quadruple anti-TB drug	Anti-infective treatment with piperacillin tazobactam was administered for 6-8 weeks	Favourable prognosis（2022-5-15）	5.9	2020-06-08	2.26	34.7	-32.44	-	-	-	-	-	-	1.46	0.8	-	-	277	15	105	-90	-	-	-	-	-	-	12	3	-	-	277	0.023	negative	no done	Inflammatory change
T-18	male	84	Staphylococcus epidermidis-389(100%)	not found	Staphylococcus epidermidis	No anti-infective treatment	Anti-infective treatment with norvancomycin was administered for 8 weeks	Favourable prognosis（2022-5-15）	12.9	2020-04-01	15.70	14.7	1	32.9	-17.2	-	-	-	-	-	-	-	-	-	74	14	60	27	47	-	-	-	-	-	-	-	-	5	＜0.05	no done	negative	Inflammatory change
T-19	female	29	Mycobacterium Tuberculosis Complex-39(100%)	Propionibacterium acnes-3、Streptococcus haemolyticus-1、Enterobacter cloacae-1	negative	Before operation, four anti-tuberculosis drugs, moxifloxacin and other anti-infection therapy were used	Anti-infective treatment with oral quadruple antituberculosis drugs was continued for 18 months	Favourable prognosis（2022-5-15）	5	2020-03-23	6.14	6.79	-0.65	-	-	-	-	1.93	4.21	1.66	4.48	2	4.14	8	47	36	11	-	-	-	-	7	40	2	45	7	40	99	0.12	positive	negative	Granulomatous inflammation
T-20	male	66	Staphylococcus aureus-363(96.54%)、Streptococcus pneumoniae-13(3.46%)	Staphylococcus hominis-6、Staphylococcus cohnii-3	negative	No anti-infective treatment	Anti-infective treatment with norvancomycin was administered for 8 weeks	Favourable prognosis（2022-5-15）	7.9	2020-01-11	270.00	70.8	199.2	-	-	-	-	-	-	5.73	264.27	-	-	151	120	120	0	-	-	-	-	-	-	45	75	-	-	179	2.465	negative	negative	Inflammatory change
T-21	male	59	Pseudomonas aeruginosa-21（70%）、Stenotrophomonas maltophilia-9（30%）、Aspergillus fumigatus-22（100%）	Meyerozyma guilliermondii-2	negative	No anti-infective treatment	Anti-infective treatment with piperacillin tazobactam was administered for 6-8 weeks	-（2022-5-15）	5.7	2021-01-11	1.64	-	-	-	-	-	-	-	-	-	-	-	-	-	11	-	-	-	-	-	-	-	-	-	-	-	-	-	no done	negative	negative	Inflammatory change
T-22	female	68	Fusobacterium nucleatum-685(46.13%)、Prevotella loescheii-597(40.20%)、Mogibacterium timidum-203(13.67%)、Human betaherpesvirus 5-43(87.76%)、Human gammaherpesvirus 4-6(12.24%)	not found	negative	Oral quadruple anti-TB drug	Antiviral treatment with ribavirin was used for 1 week、Anti-infective treatment with cefdizime was administered for 4 weeks, followed by oral antibiotic therapy (alternating ampicillin and levofloxacin) for 8 weeks	Favourable prognosis（2022-5-15）	3.9	2021-01-08	29.70	66.2	-36.5	-	-	-	-	-	-	-	-	-	-	-	120	56	64	-	-	-	-	-	-	-	-	-	-	-	no done	negative	negative	Inflammatory change
T-23	male	55	Ureaplasma urealyticum-1(100%)	Staphylococcus capitis-2	negative	Preoperative levofloxacin, piperacillin and other anti-infective treatment	Anti-infective therapy with levofloxacin was administered for 4 weeks, followed by oral antibiotic therapy (alternating levofloxacin and doxycycline) for 4-6 weeks	-（2022-5-15）	3.9	2021-06-15	15.50	14.4	1.1	-	-	-	-	-	-	-	-	-	-	-	103	32	71	-	-	-	-	-	-	-	-	-	-	-	no done	negative	negative	Inflammatory change
T-24	male	76	Mycobacterium Tuberculosis Complex-53(100%)	not found	negative	Oral quadruple anti-TB drug	Anti-infective treatment with oral quadruple antituberculosis drugs was continued for 18 months	Favourable prognosis（2022-5-15）	4.7	2021-06-04	8.02	35.4	-27.38	-	-	-	-	-	-	4.81	3.21	-	-	119	66	38	28	-	-	-	-	-	-	30	36	-	-	149	0.096	positive	negative	Granulomatous inflammation
T-25	male	64	Stenotrophomonas maltophilia-28(100%)	not found	negative	Before operation, cefoperazone and moxifloxacin were used for anti-infection treatment	Anti-infective treatment with ceftriaxone was administered for 8 weeks	-（2022-5-15）	5.5	2021-04-02	38.10	-	-	-	-	-	-	-	-	-	-	-	-	-	96	-	-	-	-	-	-	-	-	-	-	-	-	-	0.19	negative	positive	Inflammatory change
T-26	male	43	Staphylococcus aureus-173(100%)	not found	negative	Anti-infective treatment with cefotiam	Anti-infective treatment with cefotiam was continued for 8 weeks	Favourable prognosis（2022-5-15）	7.4	2021-03-04	101.00	9.15	91.85	-	-	-	-	6.76	94.24	4.35	96.65	-	-	87	120	44	76	-	-	-	-	-	-	37	83	-	-	-	0.09	no done	no done	Inflammatory change
T-27	male	23	Mycobacterium Tuberculosis Complex-4(100%)	Staphylococcus epidermidis-1	negative	Oral quadruple anti-tuberculosis drugs, combined with piperacillin anti-infective therapy	Anti-infective treatment with oral quadruple antituberculosis drugs was continued for 18 months	Favourable prognosis（2022-5-15）	9.9	2021-03-01	39.20	31.7	7.5	64.4	-25.2	-	-	10.6	28.6	5.34	33.86	-	-	183	58	93	-35	97	-39	-	-	-	-	12	46	-	-	183	0.119	positive	positive	Granulomatous inflammation
T-28	male	32	Mycobacterium Tuberculosis Complex-43(100%)	Corynebacterium striatum-1	negative	Oral quadruple anti-TB drug	Anti-infective treatment with oral quadruple antituberculosis drugs was continued for 18 months	Favourable prognosis（2022-5-15）	8.9	2021-02-22	16.40	10.7	5.7	-	-	-	-	2.31	14.09	-	-	-	-	95	14	29	-15	-	-	-	-	11	3	-	-	-	-	95	0.062	positive	positive	Granulomatous inflammation
T-29	female	64	Klebsiella pneumoniae-3824(100%)	Staphylococcus epidermidis-10、Torque teno virus-3	Klebsiella pneumoniae	Anti-infective treatment with piperacillin	Anti-infective treatment with piperacillin and tazobactam was continued for 8 weeks	Favourable prognosis（2022-5-15）	10.3	2021-02-22	67.60	25.7	41.9	-	-	-	-	-	-	-	-	-	-	-	104	120	-16	-	-	-	-	-	-	-	-	-	-	-	0.135	negative	negative	Inflammatory change
T-30	male	59	Human herpesvirus 6B-243(100%)	Streptococcus gordonii-9、Human gammaherpesvirus 4-2、Staphylococcus epidermidis-1	negative	Empirical anti-infective therapy such as levofloxacin, cefdizam and anti-tuberculosis drugs was used	Antiviral treatment with ribavirin was used for 1 week、Gentamicin saline wound drainage irrigation for one week, norvancomycin anti-infective therapy for 4 weeks, followed by oral antibiotics for 8 weeks (alternating amoxicillin and linezolid every two weeks)	Favourable prognosis（2022-5-15）	6.7	2021-02-20	59.70	6.1	53.6	7.4	52.3	-	-	-	-	-	-	-	-	6	103	44	59	73	30	-	-	-	-	-	-	-	-	-	0.396	negative	positive	Inflammatory change
T-31	male	62	Stenotrophomonas maltophilia-6（100%）	Corynebacterium kroppenstedtii-2	negative	Oral quadruple anti-TB drug	Anti-infective treatment with levofloxacin and oral anti-tuberculosis drugs was administered for 8 weeks	Favourable prognosis（2022-5-15）	4	2021-01-18	21.60	56.5	-34.9	20	1.6	-	-	-	-	-	-	-	-	-	64	66	-2	-	-	-	-	-	-	-	-	-	-	-	0.057	positive	no done	Granulomatous inflammation
T-32	female	66	Mycobacterium Tuberculosis Complex-21(100%)	Corynebacterium riegelii-1	negative	Oral quadruple anti-TB drug	Anti-infective treatment with oral quadruple antituberculosis drugs was continued for 18 months	Favourable prognosis（2022-5-15）	4	2021-01-18	47.40	64.4	-17	-	-	-	-	-	-	-	-	-	-	-	120	120	0	-	-	-	-	-	-	-	-	-	-	-	0.064	positive	positive	Granulomatous inflammation
T-33	female	29	Mycobacterium Tuberculosis Complex-12（100%）	not found	negative	Oral quadruple anti-TB drug	Anti-infective treatment with oral quadruple antituberculosis drugs was continued for 18 months	-（2022-5-15）	11.2	2021-08-05	18.70	-	-	-	-	-	-	7.2	11.5	-	-	-	-	85	29	-	-	-	-	-	-	13	16	-	-	-	-	96	0.045	no done	positive	Granulomatous inflammation
T-34	female	56	Brucella melitensis-206(32.59%)、Brucella suis-239(37.82%)、Brucella abortus-187(29.59%)	not found	negative	No anti-infective treatment	Doxycycline and rifampicin capsules were administered orally for 12 weeks	Favourable prognosis（2022-5-15）	4.7	2021-08-17	24.93	18.21	6.72	3.25	21.68	-	-	-	-	-	-	-	-	13	75	84	-9	58	17	-	-	-	-	-	-	-	-	-	0.052	negative	negative	Inflammatory change
T-35	female	61	Mycobacterium Tuberculosis Complex-21(100%)	not found	negative	Oral quadruple anti-TB drug	Anti-infective treatment with oral quadruple antituberculosis drugs was continued for 18 months	Favourable prognosis（2022-5-15）	4	2021-08-26	76.00	76.6	-0.6	-	-	-	-	-	-	-	-	-	-	-	120	88	32	-	-	-	-	-	-	8	112	-	-	87	＜0.05	positive	positive	Granulomatous inflammation
T-36	female	59	Mycobacterium Tuberculosis Complex-2(100%)	Brevibacterium casei-2、Torque teno virus-2	negative	Oral quadruple anti-TB drug	Anti-infective treatment with oral quadruple antituberculosis drugs was continued for 18 months	Favourable prognosis（2022-5-15）	6.8	2021-08-27	2.94	39.5	-36.56	-	-	-	-	-	-	-	-	-	-	-	18	53	-35	-	-	-	-	-	-	-	-	-	-	-	0.047	negative	positive	Granulomatous inflammation
T-37	male	24	Streptococcus oralis-5631(77,49%)、Streptococcus pneumoniae-1636(22.51%)	not found	Streptococcus oralis	No anti-infective treatment	Anti-infective treatment with ceftriaxone was administered for 8 weeks	Favourable prognosis（2022-5-15）	7.3	2021-09-29	33.59	34.85	-1.26	3.31	30.28	-	-	-	-	-	-	-	-	12	35	54	-19	41	-6	-	-	-	-	-	-	-	-	-	0.114	negative	no done	Inflammatory change
T-38	female	65	Mycobacterium intracellulare-63(92.65%)、Bacillus thuringiensis-5(7.35%)	Aspergillus sp-4、Micrococcus luteus-4、Small anellovirus 2-1	negative	Anti-infective treatment with raoxalocephalosporin	Anti-infective treatment with cefoxitin was used for 8 weeks	Favourable prognosis（2022-5-15）	6.6	2021-10-11	57.40	25.3	32.1	76.5	-19.1	27.2	30.2	-	-	-	-	-	-	-	89	50	39	69	20	55	34	-	-	-	-	-	-	-	＜0.05	negative	negative	Inflammatory change
T-39	male	29	Mycobacterium Tuberculosis Complex-1(100%)	not found	negative	Oral quadruple anti-TB drug	Anti-infective treatment with oral quadruple antituberculosis drugs was continued for 18 months	Poor wound healing （2022-5-15）	9.3	2021-09-10	60.20	-	-	-	-	-	-	118	-57.8	-	-	-	-	-	120	-	-	-	-	-	-	120	0	-	-	-	-	-	0.055	positive	positive	Granulomatous inflammation
T-40	male	55	Staphylococcus aureus-18(100%)	Micrococcus luteus-34、Nocardia sp-15、Aspergillus sp-12	Staphylococcus aureus	Anti-infective treatment with cefazolin	Piperacillin tazobactam was used for anti-infection, and postoperative inflammatory indicators did not improve significantly. Imipenem was used for anti-infection treatment for 8 weeks	Favourable prognosis（2022-5-15）	5.3	2021-11-24	29.50	75.2	-45.7	9.03	20.47	4.74	24.76	3.68	25.82	-	-	-	-	34	109	111	-2	92	17	85	24	85	24	-	-	-	-	-	0.107	no done	negative	Inflammatory change
T-41	male	86	Mycobacterium Tuberculosis Complex (It was confirmed by PCR)	-	negative	Moxifloxacin and oral anti-tuberculosis drugs were used for anti-infection therapy	Anti-infective treatment with oral quadruple antituberculosis drugs was continued for 18 months	Favourable prognosis（2022-5-15）	7.2	2021-11-18	9.88	-	-	-	-	-	-	-	-	-	-	-	-	-	73	-	-	-	-	-	-	-	-	-	-	-	-	-	0.064	no done	positive	Granulomatous inflammation
T-42	male	52	Brucella melitensis-1288(34.91%)、Brucella suis-1254(33.99%)、Brucella abortus-1147(31.09%)	Human gammaherpesvirus 4-1	Brucella	Oral quadruple anti-TB drug	Doxycycline and rifampicin capsules were administered orally for 12 weeks	Favourable prognosis（2022-5-15）	7.2	2021-11-22	75.00	33.9	41.1	-	-	-	-	-	-	-	-	-	-	-	70	77	-7	-	-	-	-	-	-	-	-	-	-	-	no done	no done	negative	Inflammatory change
T-43	male	52	Candida parapsilosis-3(100%)	not found	negative	Anti-infective treatment with moxifloxacin	Amphotericin B antifungal therapy was used for 8 weeks	Favourable prognosis（2022-5-15）	8.6	2021-11-26	3.00	64.5	-61.5	144	-141	4.93	-1.93	-	-	-	-	-	-	23	11	60	-49	81	-70	90	-79	-	-	-	-	-	-	-	0.052	no done	negative	Inflammatory change
T-44	male	58	Aspergillus fumigatus-26(100%)	Actinomyces timonensis-1、Torque teno virus-1	negative	No anti-infective treatment	Amphotericin B antifungal therapy was used for 8 weeks	Favourable prognosis（2022-5-15）	6.1	2021-12-23	1.45	82.4	-80.95	-	-	-	-	-	-	-	-	-	-	-	27	97	-70	-	-	-	-	-	-	-	-	-	-	-	0.051	negative	negative	Inflammatory change
T-45	male	71	Mycobacterium Tuberculosis Complex-1(100%)	Propionibacterium acnes-5	negative	Anti-infective therapy such as cefoperazone, levofloxacin, imipenem, cilastatin and etimicin was used empirically	Anti-infective treatment with oral quadruple antituberculosis drugs was continued for 18 months	Favourable prognosis（2022-5-15）	4.9	2022-01-04	56.98	12.37	44.61	-	-	-	-	-	-	-	-	-	-	-	93	28	65	-	-	-	-	-	-	-	-	-	-	5	0.17	negative	positive	Granulomatous inflammation
T-46	female	57	Mycobacterium Tuberculosis Complex-28(100%)	not found	negative	Oral quadruple anti-TB drug	Anti-infective treatment with oral quadruple antituberculosis drugs was continued for 18 months	Favourable prognosis（2022-5-15）	6.5	2022-01-15	11.50	17.5	-6	10.9	0.6	-	-	-	-	-	-	-	-	-	103	120	-17	107	-4	-	-	-	-	-	-	-	-	-	＜0.1	positive	positive	Granulomatous inflammation
T-47	male	59	Mycobacterium Tuberculosis Complex-28(100%)	not found	negative	Oral quadruple anti-TB drug	Anti-infective treatment with oral quadruple antituberculosis drugs was continued for 18 months	-（2022-5-15）	4.6	2022-02-16	17.90	16	1.9	-	-	-	-	-	-	-	-	-	-	-	67	22	45	-	-	-	-	-	-	-	-	-	-	8	＜0.1	positive	positive	Granulomatous inflammation
T-48	male	58	Mycobacterium Tuberculosis Complex-18(100%)	not found	negative	Oral quadruple anti-TB drug	Anti-infective treatment with oral quadruple antituberculosis drugs was continued for 18 months	-（2022-5-15）	-	2022-02-17	-	35.1	#VALUE!	-	-	-	-	-	-	-	-	-	-	-	24	65	-41	91	-67	-	-	-	-	-	-	-	-	-	＜0.1	positive	positive	Granulomatous inflammation
T-49	female	52	Staphylococcus aureus-672(100%)、Human gammaherpesvirus 4-13(100%)	not found	Staphylococcus aureus	Empiric treatment with cemundol anti-infective therapy	Antiviral treatment with ribavirin was used for 1 week、Cefazolin was given for 4-6 weeks (alternating cefazolin, cefuroxime, and levofloxacin every 2 weeks), followed by oral treatment for 8 weeks	-（2022-5-15）	-	2022-02-23	39.50	6.95	32.55	-	-	-	-	-	-	-	-	-	-	8	120	23	97	-	-	-	-	-	-	-	-	-	-	8	0.11	negative	negative	Inflammatory change
T-50	female	14	Staphylococcus aureus-135(100%)	Human gammaherpesvirus 4-2、Aspergillus fumigatus-2、Micrococcus luteus-1	Staphylococcus aureus	No anti-infective treatment	Clindamycin was used for 4 weeks and then changed to oral clindamycin tablets for 4-6 weeks	Favourable prognosis（2022-5-15）	7.24	2021-07-02	49.85	30.07	19.78	5.87	43.98	1.36	48.49	-	-	-	-	-	-	17	102	91	11	65	37	27	75	-	-	-	-	-	-	24	no done	no done	negative	Inflammatory change
T-51	female	77	Mycobacterium Tuberculosis Complex-26(89.66%)、Stenotrophomonas maltophilia-3(10.34%)	not found	negative	Anti-infective treatment with moxifloxacin	Isoniazid injection was injected into the drainage tube for local anti-tuberculosis treatment, followed by oral quadruple anti-tuberculosis drugs for 18 months, combined with ceftazidime anti-infection treatment for 4 weeks	Favourable prognosis（2022-5-15）	-	2021-07-29	33.77	52.74	-18.97	41.86	-8.09	-	-	-	-	-	-	-	-	-	101	97	4	119	-18	-	-	-	-	-	-	-	-	-	no done	no done	positive	Granulomatous inflammation
T-52	male	55	Mycobacterium Tuberculosis Complex-52(100%)	not found	negative	No anti-infective treatment	Isoniazid wound local anti-tuberculosis treatment for 1 week, levofloxacin sodium chloride injection anti-infection treatment for 1 month, combined with oral quadruple anti-tuberculosis drugs for 1 and a half years	- (2022-5-15)	-	2021-07-30	1.60	12.44	-10.84	-	-	-	-	-	-	-	-	-	-	-	20	28	-8	-	-	-	-	-	-	-	-	-	-	10	no done	no done	positive	Granulomatous inflammation
T-53	female	56	Staphylococcus aureus-33(100%)	Human gammaherpesvirus 4-1	Staphylococcus aureus	Anti-infective treatment with cefoperazone	Anti-infective therapy was alternated with cefoperazone or piperacillin for 12 weeks and changed to oral antibiotics according to review results	Favourable prognosis（2022-5-15）	8.59	2020-12-13	30.99	3.12	27.87	1.36	29.63	-	-	-	-	-	-	-	-	5	127	99	28	65	62	-	-	-	-	-	-	-	-	-	no done	no done	negative	Inflammatory change
T-54	male	37	Staphylococcus aureus-3464(100%)	not found	negative	Anti-infective treatment with moxifloxacin	Gentamicin saline was used to flush and drain the wound for 1 week, and meropenem was used for 8 weeks	Favourable prognosis（2022-5-15）	2.08	2020-12-11	5.35	4.24	1.11	2.71	2.64	-	-	-	-	-	-	-	-	8	4	30	-26	19	-15	-	-	-	-	-	-	-	-	8	no done	no done	negative	Inflammatory change
T-55	male	58	Staphylococcus aureus-210(100%)	Human gammaherpesvirus 4-2、Kytococcus sedentarius-1	negative	Anti-infective treatment with cefoperazone	Cefuroxime was given as anti-infective therapy for 1 month and then switched to oral antibiotics (linezolid and cefuroxime alternated) for 8 weeks	Favourable prognosis（2022-5-15）	7.2	2020-11-22	118.74	5.64	113.1	3.96	114.78	2.98	115.76	-	-	-	-	-	-	9	140	110	30	98	42	59	81	-	-	-	-	-	-	-	no done	no done	negative	Inflammatory change
T-56	female	63	Staphylococcus aureus-249(53.21%)、Streptococcus milleri-80（17.09%）、Streptococcus constellatus-60（12.82%） 、Streptococcus intermedius-42（8.97%） 、Streptococcus anginosus-27（5.77%）、Filifactor alocis-10（2.14%）	Human gammaherpesvirus 4-1、Penicillium chrysogenum-1	negative	Anti-infective treatment with cefoperazone	Gentamicin saline was used for wound irrigation and drainage for 2 weeks, and anti-infective therapy was continued for 8 weeks (alternating cefoperazone with piperacillin tazobactam).	-（2022-5-15）	5.25	2020-09-03	7.54	15.03	-7.49	10.09	-2.55	10.13	-2.59	-	-	-	-	-	-	-	136	130	6	132	4	140	-4	-	-	-	-	-	-	-	0.03	no done	negative	Inflammatory change
T-57	male	47	Brucella sp -15377(100%)	not found	negative	Anti-infective treatment with moxifloxacin	The wound was rinsed with gentamicin saline for 1 week and treated with oral rifampicin capsules and doxycycline for 12 weeks	Favourable prognosis（2022-5-15）	6.98	2020-07-02	64.30	8.03	56.27	-	-	-	-	-	-	-	-	-	-	-	108	53	55	-	-	-	-	-	-	-	-	-	-	-	0.3	no done	no done	Inflammatory change
T-58	female	63	Streptococcus sanguinis -370(100%)	not found	negative	Anti-infective treatment with moxifloxacin	The wound was rinsed with gentamicin saline for 2 weeks and treated with moxifloxacin and sodium chloride injection for 8-12 weeks	Favourable prognosis（2022-5-15）	6.61	2020-06-13	105.05	-	-	20.63	84.42	28.29	76.76	-	-	-	-	-	-	-	133	-	-	83	50	99	34	-	-	-	-	-	-	-	no done	no done	negative	Inflammatory change
T-59	male	65	Mycobacterium abscessus-3(0.12%)、Escherichia coli-2516(99.88%)	Torque teno virus-109	Escherichia coli	Anti-infective treatment with moxifloxacin	Moxifloxacin and sodium chloride injection combined with meropenem were used for 8-12 weeks	Favourable prognosis（2022-5-15）	7.34	2020-05-05	151.12	9.25	141.87	2.15	148.97	12.36	138.76	-	-	-	-	-	-	-	140	83	57	46	94	39	101	-	-	-	-	-	-	-	no done	no done	negative	Inflammatory change
T-60	male	35	Mycobacterium Tuberculosis Complex-25(100%)	not found	negative	Oral quadruple anti-tuberculosis drugs combined with cefoperazone anti-infective therapy	Anti-infective treatment with oral quadruple antituberculosis drugs was continued for 18 months	-（2022-5-15）	4.68	2020-05-02	62.39	55.76	6.63	46.48	15.91	21.79	40.6	-	-	-	-	-	-	-	52	20	32	17	35	13	39	-	-	-	-	-	-	10	no done	no done	negative	Granulomatous inflammation
T-61	female	68	Mycobacterium Tuberculosis Complex-33(100%)	Staphylococcus simiae-1、Corynebacterium macginleyi-1	negative	Oral quadruple anti-TB drug	Anti-infective treatment with oral quadruple antituberculosis drugs was continued for 18 months	Favourable prognosis（2022-5-15）	6.01	2020-04-29	24.89	112.32	-87.43	44.92	-20.03	-	-	-	-	-	-	-	-	-	80	109	-29	109	-29	-	-	-	-	-	-	-	-	-	no done	no done	no done	Granulomatous inflammation
T-62	male	61	Mycobacterium Tuberculosis Complex-50(100%)	not found	negative	Oral quadruple antituberculous drugs combined with cefoperazone anti-infective therapy for flucloxacillin	Anti-infective treatment with oral quadruple antituberculosis drugs was continued for 18 months	-（2022-5-15）	5.02	2020-04-26	158.39	66.14	92.25	33.41	124.98	-	-	-	-	-	-	-	-	-	114	140	-26	106	8	-	-	-	-	-	-	-	-	-	no done	no done	negative	Granulomatous inflammation
T-63	male	55	Staphylococcus aureus-107(100%)	Torque teno virus-6、Human gammaherpesvirus 4-2	negative	Anti-infective treatment with moxifloxacin	Moxifloxacin sodium chloride injection was used for anti-infection treatment for 8-12 weeks	Favourable prognosis（2022-5-15）	4.68	2020-06-14	26.35	-	-	16.11	10.24	8.11	18.24	-	-	-	-	-	-	-	134	-	-	113	21	116	18	-	-	-	-	-	-	-	0.03	no done	negative	Inflammatory change
T-64	female	67	Mycobacterium Tuberculosis Complex-21(100%)	Staphylococcus saccharolyticus -1	negative	No anti-infective treatment	Anti-infective treatment with oral quadruple antituberculosis drugs was continued for 18 months	Favourable prognosis（2022-5-15）	-	2021-06-19	27.32	31.13	-3.81	27.19	0.13	-	-	-	-	-	-	-	-	-	72	116	-44	59	13	-	-	-	-	-	-	-	-	-	no done	no done	no done	Inflammatory change
T-65	male	26	Mycobacterium Tuberculosis Complex-3(100%)	not found	negative	No anti-infective treatment	The wound was treated with local anti-tuberculosis isoniazid injection for 1 week and oral quadruple anti-tuberculosis drugs for 18 months	-（2022-5-15）	-	2021-06-12	45.53	40.36	5.17	-	-	-	-	-	-	-	-	-	-	-	116	99	17	-	-	-	-	-	-	-	-	-	-	-	no done	no done	negative	Granulomatous inflammation
T-66	male	68	Mycobacterium Tuberculosis Complex-145(100%)	Corynebacterium matruchotii-1	negative	Anti-infective treatment with moxifloxacin	The wound was treated with local anti-tuberculosis isoniazid injection for 1 week and oral quadruple anti-tuberculosis drugs for 18 months	Favourable prognosis（2022-5-15）	-	2021-06-02	7.70	14.49	-6.79	5.51	2.19	-	-	-	-	-	-	-	-	11	33	50	-17	47	-14	-	-	-	-	-	-	-	-	-	no done	no done	no done	Granulomatous inflammation
T-67	female	69	Mycobacterium Tuberculosis Complex-82(100%)	not found	negative	Empirical use of moxifloxacin, cefoperazone anti-infection treatment	The wound was treated with local anti-tuberculosis isoniazid injection for 1 week and oral quadruple anti-tuberculosis drugs for 18 months	Favourable prognosis（2022-5-15）	-	2021-05-29	8.91	8.13	0.78	4.68	4.23	-	-	-	-	-	-	-	-	15	95	77	18	78	17	-	-	-	-	-	-	-	-	-	＜0.05	no done	no done	Granulomatous inflammation
T-68	female	79	Klebsiella pneumoniae-2361（100%）、Human gammaherpesvirus 4-10（76.92%）、Human betaherpesvirus 5-3（23.08%）	not found	negative	Empiric anti-infective treatment with imipenem was administered	Antiviral treatment with ribavirin was used for 1 week、Imipenem was given for 1 month, followed by cefuroxime sodium for 1 month, and oral cefuroxime was given for 1 month when the condition was stable	Favourable prognosis（2022-5-15）	-	2021-04-21	71.56	26.3	45.26	6.44	65.12	2.36	69.2	-	-	-	-	-	-	13	-	73	-	54	#VALUE!	50	#VALUE!	-	-	-	-	-	-	-	0.69	no done	negative	Inflammatory change
T-69	male	52	Streptococcus agalactiae-7(100%)	Torque teno virus-1	negative	Empirical use of moxifloxacin, cefoperazone anti-infection treatment	Anti-infective treatment with penicillin was administered for 3 months	Favourable prognosis（2022-5-15）	-	2021-05-12	57.66	26.84	30.82	2.78	54.88	2.89	54.77	-	-	-	-	-	-	10	132	128	4	105	27	51	81	-	-	-	-	-	-	-	no done	no done	negative	Inflammatory change
T-70	female	66	Mycobacterium Tuberculosis Complex-1519(100%)	not found	negative	No anti-infective treatment	The wound was treated with local anti-tuberculosis isoniazid injection for 1 week and oral quadruple anti-tuberculosis drugs for 18 months	Internal fixation fracture（2022-5-15）	-	2021-03-28	20.90	39.03	-18.13	93.56	-72.66	-	-	-	-	-	-	-	-	-	43	86	-43	87	-44	-	-	-	-	-	-	-	-	-	no done	no done	positive	Granulomatous inflammation
T-71	male	59	Staphylococcus aureus-531(100%	Torque teno virus-2	Staphylococcus aureus	No anti-infective treatment	Moxifloxacin was used for 1 month, followed by cefuroxime sodium for 2 months	Favourable prognosis（2022-5-15）	-	2021-03-26	36.35	7.32	29.03	4.72	31.63	3.38	32.97	1.47	34.88	-	-	-	-	6	110	46	64	24	86	18	92	6	104	-	-	-	-	11	no done	no done	positive	Inflammatory change
T-72	male	71	Pasteurella multocida-954(100%)	Staphylococcus capitis-1	negative	Empirical use of moxifloxacin, cefoperazone anti-infection treatment	Anti-infective treatment with cefoperazone was continued for 4-6 weeks	-（2022-5-15）	-	2021-03-21	24.19	9	15.19	7	17.19	2.56	21.63	-	-	-	-	-	-	9	121	125	-4	99	22	63	58	-	-	-	-	-	-	-	0.2	no done	positive	Inflammatory change
T-73	male	59	Staphylococcus aureus-1746(100%)	not found	Staphylococcus aureus	Empirical use of moxifloxacin, cefoperazone anti-infection treatment	Anti-infective treatment with moxifloxacin was administered for 3 months	Favourable prognosis（2022-5-15）	-	2021-03-13	126.95	7.41	119.54	2.31	124.64	-	-	-	-	-	-	-	-	-	87	84	3	44	43	-	-	-	-	-	-	-	-	-	no done	no done	no done	Inflammatory change
T-74	female	63	Porphyromonas gingivalis-11709(66.21%) 、Tannerella forsythia-4119(23.29%）、Fusobacterium nucleatum-726（4.11%）、Filifactor alocis-403（2.28%）、Parvimonas micra-344（1.95%）、Actinomyces israelii-307（1.74%）、Prevotella intermedia-40（0.23%）、Campylobacter showae -28（0.16%）、Gemella morbillorum-9（0.05%）	Staphylococcus warneri-5、Human parvovirus-1、Torque teno virus-1	negative	No anti-infective treatment	Meropenem anti-infective therapy was used for 3 months	Favourable prognosis（2022-5-15）	-	2021-03-07	56.05	24.71	31.34	22.95	33.1	-	-	-	-	-	-	-	-	-	114	85	29	96	18	-	-	-	-	-	-	-	-	-	0.05	no done	positive	Inflammatory change
T-75	female	64	Staphylococcus aureus-2314(100%)	not found	Staphylococcus aureus	Empirical use of moxifloxacin, cefoperazone anti-infection treatment	Gentamicin saline was used for wound irrigation and drainage for 2 weeks, and moxifloxacin was used for anti-infective treatment for 3 months	Favourable prognosis（2022-5-15）	-	2021-02-28	133.69	2.58	131.11	14.6	119.09	-	-	10.07	123.62	-	-	-	-	-	117	11	106	19	98	-	-	47	70	-	-	-	-	-	no done	no done	no done	Inflammatory change
T-76	male	53	Mycobacterium Tuberculosis Complex-72(100%)	not found	negative	Anti-infective treatment with moxifloxacin combined with oral quadruple antituberculosis drugs	Wound local antituberculous treatment with isoniazid, continued anti-infective treatment with moxifloxacin for 1 month, and oral quadruple antituberculous drugs for 18 months	Favourable prognosis（2022-5-15）	-	2021-02-08	19.78	-	-	12.92	6.86	-	-	13.93	5.85	-	-	-	-	-	53	-	-	33	20	-	-	27	26	-	-	-	-	100	0.03	no done	no done	Granulomatous inflammation
T-77	female	67	Haemophilus influenzae-1737(100%)	Staphylococcus equorum-1、Leuconostoc citreum-1	negative	Anti-infective treatment with moxifloxacin combined with oral quadruple antituberculosis drugs	Gentamicin saline was used for wound irrigation for 1 week, and cefoperazone combined with moxifloxacin was continued for 3 months	Favourable prognosis（2022-5-15）	-	2021-02-03	49.88	20.51	29.37	4.84	45.04	-	-	-	-	-	-	-	-	-	140	132	8	101	39	-	-	-	-	-	-	-	-	-	no done	no done	negative	Inflammatory change
T-78	male	56	Neisseria elongata-3531(100%)	not found	negative	Anti-infective treatment with cefoperazone	Gentamicin saline was used for wound irrigation and drainage for 1 week, and amikacin combined with moxifloxacin was used for anti-infective treatment for 2 months	Favourable prognosis（2022-5-15）	-	2021-01-23	16.08	8.71	7.37	-	-	-	-	3.01	13.07	-	-	-	-	90	73	37	36	-	-	-	-	26	47	-	-	-	-	90	0.07	no done	positive	Inflammatory change
T-79	male	56	Escherichia coli -101(100%)	Micrococcus luteus-1	Escherichia coli	Meropenem was used for anti-infective therapy	Amikacin saline was used for wound irrigation and drainage for 1 week, and piperacillin combined with meropenem was used for anti-infective treatment for 2 months	Favourable prognosis（2022-5-15）	-	2021-01-16	290.00	-	-	12.91	277.09	5.63	284.37	20.55	269.45	-	-	-	-	68	120	-	-	79	41	27	93	20	100	-	-	-	-	39	no done	no done	no done	Inflammatory change
T-80	female	41	Staphylococcus aureus-2361(100%)	not found	Staphylococcus aureus	Anti-infective treatment with cefoperazone	Gentamicin saline was used for wound irrigation and drainage for 2 weeks, and cefoperazone combined with moxifloxacin was continued for 6-8 weeks	Favourable prognosis（2022-5-15）	-	2021-01-30	32.05	2.59	29.46	-	-	-	-	1.38	30.67	-	-	-	-	9	92	49	43	-	-	-	-	20	72	-	-	-	-	53	no done	no done	no done	Inflammatory change

## Sheet: Empirical medication group
Numerical Order	Gender	Age (year)	mNGS test results	List of suspected/background microorganisms for mNGS results-Number of detected sequences	Preoperative empiric treatment plan	Postoperative empiric treatment plan	Prognosis（Final follow-up time）	Sampling time	WBC（pre-op）10^9/L	pre-op CRP（C reactive protein）mg/L	7 days post-op CRP	∆ CRP(the pre-op - the post-op) post-op 7 days	14 days post-op CRP	∆ CRP(the pre-op - the post-op) post-op 14 days	1 month post-op CRP	∆ CRP(the pre-op - the post-op) post-op 1 month	3 month post-op CRP	∆ CRP(the pre-op - the post-op) post-op 3 month	6 month Post-op CRP	∆ CRP(the pre-op - the post-op) post-op 6 month	1 year post-op CRP	∆ CRP(the pre-op - the post-op) post-op 1 year	Postoperative recovery time(d) CRP	Pre-op ESR(erythrocyte sedimentation rate ) mm/h	7 days post-op ESR	∆ ESR (the pre-op - the post-op) post-op 7 days	14 days post-op ESR	∆ ESR (the pre-op - the post-op) post-op 14 days	1 month post-op ESR	∆ ESR (the pre-op - the post-op) post-op 1 month	3 month post-op ESR	∆ ESR (the pre-op - the post-op) post-op 3 month	6 month post-op ESR	∆ ESR (the pre-op - the post-op) post-op 6 month	1 year post-op ESR	∆ ESR (the pre-op - the post-op) post-op 1 year	Postoperative recovery time(d) ESR	PCT (procalcitonin)ng/mL	X-pert(0=not done,1=positive,2=negative)	T-SPOT(0=not done,1=positive,2=negative)	Pathological Examination
E-1	Male	20	No Done	-	Oral quadruple anti-TB drug	Anti-infective treatment with oral quadruple antituberculosis drugs was continued for 18 months	- (2022-5-15)	2017-04-07	5.5	3.01	13.5	-10.49	-	-	-	-	-	-	2.58	0.43	-	-	189	39	7	32	-	-	-	-	-	-	2	37	2	37	189	no done	no done	no done	Inflammatory change
E-2	Male	63	No Done	-	Oral quadruple anti-TB drug	Anti-infective treatment with oral quadruple antituberculosis drugs was continued for 18 months	Favourable prognosis（2022-5-15）	2017-04-12	6	5.98	7.15	-1.17	-	-	-	-	-	-	14.8	-8.82	-	-	-	26	11	15	-	-	-	-	-	-	80	-54	-	-	-	0.06	no done	no done	Inflammatory change
E-3	FeMale	45	No Done	-	No anti-infective treatment	Anti-infective treatment with moxifloxacin for 1 month, combined with oral quadruple anti-TB drugs for 18 months	-（2022-5-15）	2018-07-09	10.5	14.5	24.2	-9.7	-	-	-	-	7.69	6.81	-	-	-	-	-	119	96	23	-	-	-	-	61	58	-	-	-	-	-	<0.05	no done	no done	Inflammatory change
E-4	Male	50	No Done	-	Oral quadruple anti-TB drug	The patients were treated with ceftazidime for 1 month and oral quadruple anti-tuberculosis drugs for 18 months	Favourable prognosis（2022-5-15）	2018-12-27	7	13.2	8.13	5.07	-	-	-	-	2.58	10.62	-	-	-	-	-	77	52	25	-	-	-	-	-	-	-	-	-	-	-	<0.05	no done	no done	Inflammatory change
E-5	Male	16	No Done	-	Oral quadruple anti-TB drug	Anti-infective treatment with cefoxitin for 1 month and anti-infective treatment with oral quadruple antituberculosis drugs for 18 months	Favourable prognosis（2022-5-15）	2018-01-09	9.8	106	22.1	83.9	42.1	63.9	14.2	91.8	14.8	91.2	-	-	2.63	103.37	258	90	101	-11	120	-30	62	28	47	43	-	-	2	88	258	0.38	no done	no done	Inflammatory change
E-6	Male	71	No Done	-	Oral quadruple anti-TB drug	After one week of anti-infection treatment with Laoxefcephalosporin combined with oral quadruple anti-tuberculosis drugs, the inflammatory index was not obvious, and levofloxacin was used for 8 weeks combined with oral quadruple anti-tuberculosis drugs for 18 months	-（2022-5-15）	2018-01-26	4.2	20.8	57.9	-37.1	-	-	-	-	-	-	21.2	-0.4	-	-	473	83	36	47	-	-	-	-	-	-	68	15	-	-	838	0.08	no done	no done	Inflammatory change
E-7	FeMale	61	No Done	-	Anti-infective treatment with moxifloxacin combined with oral quadruple antituberculosis drugs	After 1 week of anti-infective treatment with ceftazidime, the improvement of inflammation index was not obvious, and the anti-infective treatment with ceftriaxone was used for 1 month. Combined with oral quadruple antituberculous drugs for 18 months.	Favourable prognosis（2022-5-15）	2018-01-09	8.7	10.5	-	-	-	-	-	-	7.66	2.84	-	-	-	-	-	31	-	-	-	-	-	-	40	-9	41	-10	-	-	-	no done	no done	no done	Inflammatory change
E-8	FeMale	23	No Done	-	Levofloxacin combined with oral quadruple antituberculous drugs was used for anti-infective treatment	The patients were treated with lacocephalosporin for 1 month and oral quadruple anti-tuberculosis drugs for 18 months	Favourable prognosis（2022-5-15）	2018-01-16	8.4	2.49	6.73	-4.24	5.66	-3.17	-	-	-	-	-	-	-	-	-	8	-	-	25	-17	-	-	-	-	-	-	-	-	11	＜0.05	no done	no done	Inflammatory change
E-9	FeMale	38	No Done	-	Cefuroxime combined with oral quadruple antituberculous agents was used for anti-infective treatment	Anti-infective treatment with oral quadruple antituberculosis drugs was continued for 18 months	Favourable prognosis（2022-5-15）	2018-02-26	8.5	18.7	18.4	0.3	4.9	13.8	-	-	-	-	1.7	17	-	-	15	107	94	13	78	29	-	-	-	-	43	64	16	91	87	no done	no done	no done	Inflammatory change
E-10	FeMale	51	No Done	-	Oral quadruple anti-TB drug	Levofloxacin was used as anti-infective therapy for 1 month, and oral quadruple anti-tuberculosis drugs were used as anti-infective therapy for 18 months	Favourable prognosis（2022-5-15）	2018-04-18	8.6	8.57	33.6	-25.03	-	-	-	-	9.02	-0.45	17.8	-9.23	13.8	-5.23	267	69	63	6	-	-	-	-	60	9	65	4	38	31	433	no done	no done	no done	Inflammatory change
E-11	FeMale	58	No Done	-	Oral quadruple anti-TB drug	Anti-infective moxifloxacin was used for 1 month, combined with oral quadruple antituberculosis drugs for 18 months	Favourable prognosis（2022-5-15）	2018-05-21	8	21.1	33.54	-12.44	-	-	-	-	6.72	14.38	3.95	17.15	7.11	13.99	119	120	66	54	-	-	-	-	-	-	61	59	60	60	-	0.03	no done	no done	Inflammatory change
E-12	Male	56	No Done	-	Anti-infective treatment with moxifloxacin combined with oral quadruple antituberculosis drugs	Anti-infective moxifloxacin was used for 1 month, combined with oral quadruple antituberculosis drugs for 18 months	-（2022-5-15）	2018-04-11	7.8	27.6	-	-	-	-	-	-	19.3	8.3	9.29	18.31	5.22	22.38	364	59	-	-	-	-	-	-	35	24	18	41	7	52	207	no done	no done	no done	Inflammatory change
E-13	Male	47	No Done	-	Oral quadruple anti-TB drug	After 1 week of anti-infection treatment, levofloxacin was changed to anti-infection treatment for 1 month, combined with oral quadruple anti-tuberculosis drug anti-infection treatment for 18 months	Favourable prognosis（2022-5-15）	2018-04-10	7.1	4.01	35.1	-31.09	7.59	-3.58	5.51	-1.5	-	-	-	-	-	-	17	33	79	-46	60	-27	57	-24	-	-	-	-	-	-	-	＜0.05	no done	no done	Inflammatory change
E-14	Male	46	No Done	-	Anti-infective therapy was performed by using a combination of tetrahydrocephalosporin and oral antituberculosis drugs	After 2 week of anti-infection treatment, levofloxacin was changed to anti-infection treatment for 1 month, combined with oral quadruple anti-tuberculosis drug anti-infection treatment for 18 months	Favourable prognosis（2022-5-15）	2018-03-29	7.6	2.36	12.2	-9.84	-	-	-	-	-	-	-	-	-	-	-	25	88	-63	-	-	-	-	-	-	-	-	-	-	-	＜0.05	no done	no done	Inflammatory change
E-15	FeMale	69	No Done	-	Oral quadruple anti-TB drug	Streptomycin injection was used for 1 week, moxifloxacin was used for 1 month, and oral quadruple anti-tuberculosis drugs were used for 18 months	Favourable prognosis（2022-5-15）	2018-04-23	5.8	12.1	-	-	39.5	-27.4	-	-	13.7	-1.6	9.8	2.3	5.32	6.78	423	79	-	-	60	19	-	-	82	-3	48	31	31	48	423	no done	no done	no done	Inflammatory change
E-16	Male	26	No Done	-	Levofloxacin combined with oral quadruple antituberculous drugs was used for anti-infective treatment	Levofloxacin was used for 1 week, streptomycin was used for 1 week, and oral quadruple anti-tuberculosis drugs were used for 18 months	-（2022-5-15）	2018-05-23	4.4	27.9	46.6	-18.7	-	-	-	-	5.6	22.3	1.88	26.02	-	-	89	29	48	-19	-	-	-	-	15	14	2	27	-	-	89	no done	no done	no done	Inflammatory change
E-17	FeMale	59	No Done	-	Levofloxacin combined with oral quadruple antituberculous drugs was used for anti-infective treatment	Levofloxacin and streptomycin were used for anti-infective treatment for 1 week, and oral quadruple anti-tuberculosis drugs were used for anti-infective treatment for 18 months	Favourable prognosis（2022-5-15）	2018-05-18	4.7	7.87	80	-72.13	-	-	-	-	-	-	-	-	-	-	-	57	104	-47	-	-	-	-	-	-	-	-	-	-	-	no done	no done	no done	Inflammatory change
E-18	FeMale	23	No Done	-	Oral quadruple anti-TB drug	Levofloxacin was used as anti-infective therapy for 1 month, and oral quadruple anti-tuberculosis drugs were used as anti-infective therapy for 18 months.	-（2022-5-15）	2018-08-01	10.9	32	-	-	17	15	-	-	-	-	-	-	-	-	-	86	-	86	55	31	-	-	-	-	-	-	-	-	-	0.07	no done	no done	Inflammatory change
E-19	FeMale	14	No Done	-	Oral quadruple anti-TB drug	The patients were treated with ceftriaxone for 1 week and oral quadruple anti-tuberculosis drugs for 18 months	Poor wound healing（2022-5-15）	2018-08-01	6.7	1.81	51.1	-49.29	4.29	-2.48	14	-12.19	1.29	0.52	1.69	0.12	1.5	0.31	144	27	90	-63	39	-12	47	-20	5	22	17	10	8	19	145	no done	no done	no done	Inflammatory change
E-20	Male	65	No Done	-	Oral quadruple anti-TB drug	Levofloxacin was used as anti-infective therapy for 1 month, and oral quadruple anti-tuberculosis drugs were used as anti-infective therapy for 18 months.	Favourable prognosis（2022-5-15）	2018-06-25	7.5	21.8	-	-	-	-	-	-	2.6	19.2	-	-	1.85	19.95	104	102	-	-	-	-	-	-	41	61	-	-	55	47	743	0.12	no done	no done	Inflammatory change
E-21	FeMale	52	No Done	-	Oral quadruple anti-TB drug	Flucloxacillin needle was used for anti-infection treatment for 1 month, and oral quadruple anti-tuberculosis drugs were used for 18 months	Favourable prognosis（2022-5-15）	2018-06-21	8.8	4.78	5.02	-0.24	-	-	-	-	-	-	-	-	-	-	-	120	66	54	-	-	-	-	-	-	-	-	-	-	-	＜0.05	no done	no done	Inflammatory change
E-22	Male	63	No Done	-	Use norvancomycin, cefoperazone and other anti-infective treatment	Gentamicin saline was used for wound irrigation and drainage for 1 week, cefoperazone was used for 1 week, and no significant improvement was found in inflammatory indicators. Moxifloxacin injection was used for 8 weeks	-（2022-5-15）	2018-06-20	14.3	74.8	63.4	11.4	12	62.8	-	-	-	-	-	-	-	-	-	120	120	0	120	0	-	-	-	-	-	-	-	-	-	0.88	no done	no done	Inflammatory change
E-23	FeMale	10	No Done	-	Anti-infective treatment with cephalosporin	Anti-infective treatment with cephalosporin was continued for 8 weeks	Favourable prognosis（2022-5-15）	2018-08-20	5.4	2.84	8.4	-5.56	-	-	-	-	-	-	-	-	-	-	-	8	40	-32	-	-	-	-	-	-	-	-	-	-	-	no done	no done	no done	Inflammatory change
E-24	FeMale	46	No Done	-	No anti-infective treatment	Levofloxacin was used as anti-infective therapy for 1 month, and oral quadruple anti-tuberculosis drugs were used as anti-infective therapy for 18 months	Favourable prognosis（2022-5-15）	2018-08-30	4.9	12.3	7.23	5.07	-	-	-	-	-	-	-	-	2.48	9.82	16	79	75	4	-	-	-	-	-	-	-	-	21	58	492	no done	no done	no done	Inflammatory change
E-25	FeMale	82	No Done	-	Oral quadruple anti-TB drug	Levofloxacin and ceftazidime were used for anti-infective treatment for 1 month, and oral quadruple anti-tuberculosis drugs were used for anti-infective treatment for 18 months	Favourable prognosis（2022-5-15）	2018-11-01	5.3	29.7	10.3	19.4	6.76	22.94	-	-	3.85	25.85	-	-	-	-	10	84	7	77	20	64	-	-	25	59	-	-	-	-	7	＜0.05	no done	no done	Inflammatory change
E-26	Male	53	No Done	-	Anti-infective treatment with moxifloxacin combined with oral quadruple antituberculosis drugs	Moxifloxacin was used as anti-infective therapy for 1 month and combined with oral quadruple anti-tuberculosis drugs for 18 months	-（2022-5-15）	2018-09-26	22.1	23.5	71.5	-48	104	-80.5	-	-	-	-	5.33	18.17	36.8	-13.3	-	76	103	-27	116	-40	-	-	-	-	33	43	120	-44	-	0.48	no done	no done	Inflammatory change
E-27	FeMale	72	No Done	-	Anti-infective treatment with ceftazidime combined with oral quadruple antituberculous drugs	Anti-infective treatment with oral quadruple antituberculosis drugs was continued for 18 months	-（2022-5-15）	2018-10-08	12.8	125	92.3	32.7	33.6	91.4	-	-	-	-	-	-	-	-	-	84	84	0	94	-10	-	-	-	-	-	-	-	-	-	no done	no done	no done	Inflammatory change
E-28	FeMale	42	No Done	-	Oral quadruple anti-TB drug	Anti-infective treatment with oral quadruple antituberculosis drugs was continued for 18 months	-（2022-5-15）	2018-11-07	8	12.9	35.3	-22.4	-	-	-	-	-	-	5.92	6.98	7.99	4.91	166	119	51	68	-	-	-	-	-	-	47	72	52	67	-	no done	no done	no done	Inflammatory change
E-29	FeMale	51	No Done	-	Anti-infective treatment with benzathine penicillin injection combined with oral quadruple antituberculous drugs	Levofloxacin was used as anti-infective therapy for 1 month, and oral quadruple anti-tuberculosis drugs were used as anti-infective therapy for 18 months	Favourable prognosis（2022-5-15）	2018-11-06	9	7.29	29.6	-22.31	-	-	-	-	6.32	0.97	-	-	-	-	76	119	110	9	-	-	-	-	68	51	-	-	-	-	-	＜0.05	no done	no done	Inflammatory change
E-30	FeMale	51	No Done	-	No anti-infective treatment	Cefoxitin injection was used for anti-infective treatment for 8 weeks	Favourable prognosis（2022-5-15）	2018-11-12	4.1	6.33	-	-	-	-	-	-	-	-	-	-	-	-	-	77	-	-	-	-	-	-	-	-	-	-	-	-	-	＜0.05	no done	no done	Inflammatory change
E-31	FeMale	75	No Done	-	No anti-infective treatment	After 2 weeks of anti-infection treatment with cefotaxime sodium injection, the improvement of inflammatory indicators was not obvious, and the anti-infection treatment was changed to mevancomycin injection combined with cefoxitin injection for 8 weeks	Favourable prognosis（2022-5-15）	2018-12-13	5.1	9.63	14.1	-4.47	15.2	-5.57	-	-	3.15	6.48	4.13	5.5	-	-	98	39	24	15	51	-12	-	-	23	16	52	-13	-	-	-	＜0.05	no done	no done	Inflammatory change
E-32	FeMale	53	No Done	-	Oral quadruple anti-TB drug	After 2 weeks of levofloxacin anti-infection treatment, the inflammatory indicators did not improve significantly. The patients were given ceftriaxone needle anti-infection treatment for 1 month, combined with oral quadruple anti-tuberculosis drugs for 18 months	Favourable prognosis（2022-5-15）	2018-12-20	8.6	4.59	11.2	-6.61	6.63	-2.04	4.74	-0.15	5.06	-0.47	4.55	0.04	5.04	-0.45	15	79	23	56	79	0	38	41	83	-4	55	24	42	37	-	＜0.05	no done	no done	Inflammatory change
E-33	FeMale	48	No Done	-	No anti-infective treatment	The patients were treated with cefoxitin injection for 2 weeks and oral quadruple anti-tuberculosis drugs for 18 months	-（2022-5-15）	2019.3.12	9.8	11.7	28.6	-16.9	42.8	-31.1	-	-	22.5	-10.8	-	-	10.7	1	-	89	110	-21	120	-31	-	-	120	-31	-	-	55	34	-	<0.05	no done	no done	Inflammatory change
E-34	Male	63	No Done	-	Anti-infective treatment with imipenem was administered	Levofloxacin was used for 2 weeks and oral quadruple antituberculous drugs were used for 18 months	-（2022-5-15）	2019.4.4	7.5	103	21.2	81.8	8.19	94.81	-	-	-	-	-	-	-	-	-	79	88	-9	64	15	-	-	-	-	-	-	-	-	-	<0.05	no done	no done	Inflammatory change
E-35	Male	60	No Done	-	No anti-infective treatment	Levofloxacin was used for 1 month and oral quadruple antituberculous drugs were used for 18 months	Favourable prognosis（2022-5-15）	2019.4.1	6.4	21.4	23.9	-2.5	22.4	-1	-	-	-	-	-	-	-	-	-	75	98	-23	120	-45	-	-	-	-	-	-	-	-	-	无	no done	no done	Inflammatory change
E-36	FeMale	55	No Done	-	No anti-infective treatment	Anti-infective treatment with cefoperazone for 8 weeks	Favourable prognosis（2022-5-15）	2019.5.22	3.9	12.7	22.6	-9.9	-	-	-	-	-	-	-	-	-	-	-	114	94	20	-	-	-	-	-	-	-	-	-	-	-	0.15	no done	no done	Inflammatory change
E-37	FeMale	56	No Done	-	No anti-infective treatment	Cefotaxime was used for anti-infection treatment for 1 month, and oral quadruple anti-tuberculosis drugs were used for anti-infection treatment for 18 months	-（2022-5-15）	2019.6.20	8.3	22.9	11.7	11.2	8.53	14.37	-	-	-	-	-	-	-	-	-	113	70	43	65	48	-	-	-	-	-	-	-	-	-	<0.05	no done	no done	Inflammatory change
E-38	Male	67	No Done	-	No anti-infective treatment	Cefotaxime sodium injection was used for anti-infection treatment for 2 weeks, combined with oral anti-tuberculosis drugs for anti-infection treatment for 18 months	-（2022-5-15）	2019.8.22	6.8	11.2	99.8	-88.6	-	-	-	-	-	-	-	-	-	-	-	78	118	-40	-	-	-	-	-	-	-	-	-	-	-	<0.05	no done	no done	Inflammatory change
E-39	FeMale	53	No Done	-	Oral quadruple anti-TB drug	Anti-infective treatment with oral quadruple antituberculosis drugs was continued for 18 months	Favourable prognosis（2022-5-15）	2019-03-12	4.5	6.57	-	-	12.2	-5.63	-	-	3.34	3.23	-	-	1.24	5.33	116	103	-	-	98	5	-	-	59	44	-	-	30	73	-	＜0.05	no done	no done	Inflammatory change
E-40	FeMale	66	No Done	-	Levofloxacin was used in combination with oral antituberculous drugs for anti-infective treatment	After two weeks of anti-infective treatment with ceftriaxone needle, no significant improvement was found in inflammatory indicators. Levofloxacin anti-infective treatment was used for 1 month, combined with oral quadruple anti-tuberculosis drugs for 18 months	Favourable prognosis（2022-5-15）	2019-02-22	7.7	4.4	12.1	-7.7	12.8	-8.4	-	-	5.47	-1.07	-	-	-	-	90	69	40	29	71	-2	-	-	54	15	-	-	-	-	-	＜0.05	no done	no done	Inflammatory change
E-41	FeMale	61	No Done	-	Oral quadruple anti-TB drug	Cefuroxime sodium injection was used to treat infection for 2 weeks, and oral quadruple anti-tuberculosis drugs were used to treat infection for 18 months	-（2022-5-15）	2019-03-05	5.6	3.21	26.1	-22.89	4.55	-1.34	-	-	-	-	-	-	-	-	12	26	65	-39	52	-26	-	-	-	-	-	-	-	-	-	＜0.05	no done	no done	Inflammatory change
E-42	Male	28	No Done	-	Oral quadruple anti-TB drug	Levofloxacin anti-infective treatment was used for 1 month, combined with oral quadruple anti-tuberculosis drugs for 18 months	Poor wound healing（2022-5-15）	2019-07-26	8.9	13.6	-	-	36.3	-22.7	-	-	-	-	-	-	-	-	-	66	-	-	77	-11	-	-	-	-	-	-	-	-	-	no done	no done	no done	Inflammatory change
E-43	Male	31	No Done	-	Oral quadruple anti-TB drug	After 2 weeks of cefoxitin injection anti-infection treatment, no significant improvement was found in inflammatory indicators. Moxifloxacin anti-infection treatment was used for 1 month, combined with oral quadruple anti-tuberculosis drugs for 18 months	Favourable prognosis（2022-5-15）	2019-05-10	7.8	4.09	-	-	10.2	-6.11	-	-	7.01	-2.92	-	-	5.83	-1.74	96	10	-	-	59	-49	-	-	14	-4	-	-	14	-4	96	＜0.05	no done	no done	Inflammatory change
E-44	FeMale	50	No Done	-	No anti-infective treatment	The wound was rinsed and drained with gentamicin saline for 2 weeks, followed by levofloxacin for 1 month and lincomycin for 6 weeks	Favourable prognosis（2022-5-15）	2018-12-20	5.1	2.79	1.9	0.89	2.63	0.16	-	-	3.79	-1	2.67	0.12	-	-	12	117	28	89	26	91	-	-	40	77	31	86	-	-	139	＜0.05	no done	no done	Inflammatory change
E-45	Male	66	No Done	-	Cefoperazone and moxifloxacin were used for anti-infection treatment	Piperacillin was used for 2 weeks and oral quadruple anti-tuberculosis drugs were used for 18 months	-（2022-5-15）	2019-05-10	7.6	75.4	148	-72.6	28.4	47	-	-	-	-	-	-	-	-	-	113	117	-4	113	0	-	-	-	-	-	-	-	-	-	0.23	no done	no done	Inflammatory change
E-46	Male	58	No Done	-	Anti-infective treatment with moxifloxacin	Anti-infective treatment with moxifloxacin was continued for 6 weeks	Death（2022-5-15）	2019-05-08	9.7	115	-	-	-	-	-	-	-	-	-	-	-	-	-	120	-	-	-	-	-	-	-	-	-	-	-	-	-	0.65	no done	no done	Inflammatory change
E-47	FeMale	63	No Done	-	Oral quadruple anti-TB drug	The patients were treated with ceftriaxone for 2 weeks and oral quadruple anti-tuberculosis drugs for 18 months	Favourable prognosis（2022-5-15）	2019-05-24	4.6	17.8	-	-	-	-	-	-	18.1	-0.3	5.17	12.63	4.83	12.97	324	105	-	-	-	-	-	-	82	23	37	68	38	67	-	＜0.05	no done	no done	Inflammatory change
E-48	Male	65	No Done	-	Oral quadruple anti-TB drug	Streptomycin injection was used for 2 weeks and oral quadruple anti-tuberculosis drugs were used for 18 months	-（2022-5-15）	2019-09-03	8.3	6.07	17.5	-11.43	29.8	-23.73	-	-	-	-	-	-	-	-	-	71	72	-1	71	0	-	-	-	-	-	-	-	-	-	＜0.05	no done	no done	Inflammatory change
E-49	Male	61	No Done	-	Oral quadruple anti-TB drug	The patients were treated with cefotaxime for 2 weeks and oral quadruple anti-tuberculosis drugs for 18 months	-（2022-5-15）	2019-07-04	9	56.2	-	-	-	-	-	-	-	-	-	-	-	-	-	110	-	-	-	-	-	-	-	-	-	-	-	-	-	＜0.05	no done	no done	Inflammatory change
E-50	FeMale	23	No Done	-	Oral quadruple anti-TB drug	Streptomycin injection and cefoxitin injection were used for 2 weeks, and oral quadruple anti-tuberculosis drugs were used for 18 months	Favourable prognosis（2022-5-15）	2019-06-26	7.2	20.5	20.4	0.1	3.08	17.42	-	-	5.11	15.39	2.9	17.6	1.93	18.57	20	91	-	-	-	-	-	-	-	-	-	-	-	-	118	＜0.05	no done	no done	Inflammatory change
E-51	Male	54	No Done	-	Oral quadruple anti-TB drug	The patients were treated with streptomycin needle and levofloxacin for 2 weeks and oral quadruple anti-tuberculosis drugs for 18 months	Favourable prognosis（2022-5-15）	2019-09-19	10.6	17.5	87	-69.5	14	3.5	-	-	-	-	-	-	2.43	15.07	17	109	98	11	81	28	-	-	-	-	-	-	19	90	271	no done	no done	no done	Inflammatory change
E-52	Male	49	No Done	-	Oral quadruple anti-TB drug	The patients were treated with streptomycin needle and levofloxacin for 2 weeks and oral quadruple anti-tuberculosis drugs for 18 months	Favourable prognosis（2022-5-15）	2019-09-24	7.9	25.5	79.1	-53.6	-	-	-	-	-	-	-	-	-	-	-	69	62	7	-	-	-	-	-	-	-	-	-	-	-	＜0.05	no done	no done	Inflammatory change
E-53	FeMale	76	No Done	-	Oral quadruple anti-TB drug	Anti-infective treatment with oral quadruple antituberculosis drugs was continued for 18 months	-（2022-5-15）	2019-12-24	10.6	1.47	20	-18.53	30.6	-29.13	-	-	-	-	-	-	-	-	-	31	41	-10	63	-32	-	-	-	-	-	-	-	-	-	no done	no done	no done	Inflammatory change
E-54	FeMale	71	No Done	-	Use ceftriaxone, oxacillin, cefoperazone, moxifloxacin and other anti-infection treatment	After 2 weeks of cefoperazone anti-infective treatment, there was no significant improvement in inflammatory indicators, and levofloxacin anti-infective treatment was used for 8 weeks	Favourable prognosis（2022-5-15）	2020-04-22	6.8	25.6	19.8	5.8	27.3	-1.7	-	-	1.57	24.03	-	-	-	-	15	56	16	40	34	22	-	-	18	38	-	-	-	-	15	＜0.05	no done	no done	Inflammatory change
E-55	Male	53	No Done	-	No anti-infective treatment	Gentamicin saline was used for continuous wound irrigation and drainage for 2 weeks, and ceftriaxone was used for 2 weeks. The inflammatory indicators did not improve significantly, and moxifloxacin was used for 6 weeks	Favourable prognosis（2022-5-15）	2020-01-19	6.5	15.9	28.2	-12.3	9.65	6.25	-	-	6.35	9.55	-	-	-	-	99	41	54	-13	38	3	-	-	12	29	-	-	-	-	99	＜0.02	no done	no done	Inflammatory change
E-56	FeMale	56	No Done	-	Oral quadruple anti-TB drug	Levofloxacin was used for 2 weeks and oral quadruple antituberculous drugs were used for 18 months	Favourable prognosis（2022-5-15）	2020-04-14	5.9	22.6	10.9	11.7	12.7	9.9	-	-	7.39	15.21	-	-	4.08	18.52	93	120	58	62	51	69	-	-	37	83	-	-	7	113	93	no done	no done	no done	Inflammatory change
E-57	FeMale	73	No Done	-	Levofloxacin was used for anti-infective treatment	Levofloxacin was treated with anti-infective therapy for 8 weeks	Favourable prognosis（2022-5-15）	2020-04-28	5.8	42.4	51.1	-8.7	11	31.4	-	-	2.6	39.8	-	-	-	-	113	120	56	64	71	49	-	-	52	68	-	-	-	-	-	0.104	no done	no done	Inflammatory change
E-58	FeMale	63	No Done	-	Levofloxacin combined with oral quadruple antituberculous drugs was used for anti-infective treatment	Anti-infective treatment with oral quadruple antituberculosis drugs was continued for 18 months	Favourable prognosis（2022-5-15）	2020-11-26	9.5	4.44	16.9	-12.46	-	-	-	-	2.68	1.76	-	-	-	-	95	102	71	31	-	-	-	-	30	72	-	-	-	-	96	0.03	no done	no done	Inflammatory change
E-59	Male	58	No Done	-	No anti-infective treatment	Piperacillin was used for anti-infection treatment for 1 month, and oral quadruple anti-tuberculosis drugs were used for anti-infection treatment for 18 months	Poor wound healing（2022-5-15）	2020-11-16	7.1	2.51	77.1	-74.59	-	-	-	-	2.79	-0.28	-	-	-	-	105	30	32	-2	-	-	-	-	10	20	-	-	-	-	106	no done	no done	no done	Inflammatory change
E-60	FeMale	57	No Done	-	Oral quadruple anti-TB drug	After 1 week of cefodizam anti-infective treatment, the inflammatory indicators did not improve significantly. Moxifloxacin anti-infective treatment was used for 1 month, combined with oral quadruple anti-tuberculosis drugs for 18 months	Favourable prognosis（2022-5-15）	2020-11-19	6.7	26.44	98.63	-72.19	72.17	-45.73	-	-	26.3	0.14	-	-	-	-	-	92	82	10	90	2	-	-	100	-8	-	-	-	-	-	＜0.05	no done	no done	Inflammatory change
E-61	FeMale	49	No Done	-	Anti-infective treatment with moxifloxacin combined with oral quadruple antituberculosis drugs	Anti-infective treatment with oral quadruple antituberculosis drugs was continued for 18 months	Favourable prognosis（2022-5-15）	2020-04-13	5.6	3.28	2.95	0.33	-	-	-	-	1.72	1.56	-	-	-	-	9	96	42	54	-	-	-	-	78	18	-	-	-	-	-	0.05	no done	no done	Inflammatory change
E-62	FeMale	66	No Done	-	Cefotaxime combined with oral quadruple antituberculous drugs was used for anti-infective treatment	Anti-infective treatment with oral quadruple antituberculosis drugs was continued for 18 months	Favourable prognosis（2022-5-15）	2020-06-30	5	6.28	32.73	-26.45	-	-	-	-	-	-	-	-	-	-	-	72	30	42	-	-	-	-	-	-	-	-	-	-	-	0.025	no done	no done	Inflammatory change
E-63	Male	55	No Done	-	Cefotaxime combined with oral quadruple antituberculous drugs was used for anti-infective treatment	The patients were treated with cefotaxime for 2 weeks and oral quadruple anti-tuberculosis drugs for 18 months	Favourable prognosis（2022-5-15）	2020-07-14	9.2	17.71	92.18	-74.47	-	-	-	-	-	-	48.5	-30.79	-	-	-	67	31	36	-	-	-	-	-	-	88	-21	-	-	-	no done	no done	no done	Inflammatory change
E-64	Male	54	No Done	-	Cefotaxime combined with oral quadruple antituberculous drugs was used for anti-infective treatment	The patients were treated with ceftriaxone for 2 weeks and oral quadruple anti-tuberculosis drugs for 18 months	Favourable prognosis（2022-5-15）	2020-07-28	4.9	1.04	2.52	-1.48	-	-	-	-	1.54	-0.5	-	-	-	-	5	120	6	114	-	-	-	-	65	55	-	-	-	-	-	0.058	no done	no done	Inflammatory change
E-65	FeMale	57	No Done	-	Anti-infective treatment with piperacillin	The wound was rinsed and drained with gentamicin saline for 1 week, and piperacillin was continued for 8 weeks	-（2022-5-15）	2020-09-23	5.1	7.24	19.5	-12.26	-	-	-	-	3.25	3.99	-	-	-	-	96	74	30	44	-	-	-	-	28	46	-	-	-	-	96	0.044	no done	no done	Inflammatory change
E-66	FeMale	57	No Done	-	Anti-infective treatment with piperacillin combined with oral quadruple antituberculous drugs	Anti-infective treatment with oral quadruple antituberculosis drugs was continued for 18 months	Favourable prognosis（2022-5-15）	2020-11-04	9.9	58.1	78.5	-20.4	-	-	-	-	2.64	55.46	2.49	55.61	2.82	55.28	120	94	120	-26	71	23	-	-	8	86	14	80	15	79	120	0.156	no done	no done	Inflammatory change
E-67	Male	14	negative	Staphylococcus hominis-1	Anti-infective treatment with ceftriaxone	The wound was irrigated with gentamicin saline for 1 week and treated with piperacillin for 8 weeks	Recrudescence（2022-5-15）	2020-09-02	7.7	53	19.7	33.3	17.8	35.2	18.2	34.8	14.2	38.8	-	-	-	-	-	102	63	39	94	8	119	-17	69	33	-	-	-	-	-	0.07	no done	no done	Inflammatory change
E-68	FeMale	70	negative	Staphylococcus epidermidis-2、Staphylococcus parasanguinis-1	Levofloxacin was used for anti-infective treatment	After surgery, the wound was irrigated with gentamicin saline for 1 week, and levofloxacin was continued empirically for 8 weeks	Favourable prognosis（2022-5-15）	2020-05-28	14.9	8.53	6.3	2.23	3.58	4.95	-	-	2.02	6.51	-	-	-	-	6	68	53	15	54	14	-	-	12	56	-	-	-	-	136	2.523	negative	negative	Inflammatory change
E-69	Male	48	negative	Staphylococcus capitis-1、Staphylococcus saccharolyticus-1	Piperacillin was used as anti-infective therapy before operation	Anti-infective treatment with piperacillin and vancomycin was administered for 8 weeks	Favourable prognosis（2022-5-15）	2020-06-11	6.9	7.01	5.06	1.95	5.4	1.61	-	-	-	-	-	-	-	-	7	56	39	17	41	15	-	-	-	-	-	-	-	-	-	0.073	no done	no done	Inflammatory change
E-70	Male	70	negative	Propionibacterium acnes-2	Before operation, anti-tuberculosis drugs, levofloxacin, cemon polyaxil and other anti-infection therapy were used	Moxifloxacin sodium chloride injection was used for anti-infection treatment for half a year, combined with oral quadruple anti-tuberculosis drugs for 1 year	Favourable prognosis（2022-5-15）	2021-06-01	5	30.20	50.1	-19.9	-	-	-	-	-	-	-	-	-	-	-	120	120	0	-	-	-	-	-	-	-	-	-	-	-	0.069	negative	negative	Inflammatory change
E-71	FeMale	59	negative	Corynebacterium imitans-2、Micrococcus luteus-1、Fusobacterium nucleatum-1、Staphylococcus capitis-1	No anti-infective treatment	Oral anti-tuberculosis drugs, combined with moxifloxacin sodium chloride injection anti-infection treatment for 8 weeks	Favourable prognosis（2022-5-15）	2021-03-16	3.9	5.17	10.9	-5.73	-	-	3.8	1.37	-	-	34	-28.83	-	-	-	90	80	10	-	-	100	-10	-	-	104	-14	-	-	-	0.049	negative	positive	Inflammatory change
E-72	Male	56	negative	Torque teno virus-1	Anti-infective treatment with moxifloxacin	Moxifloxacin and oral linezolid were used for 12 weeks	Favourable prognosis（2022-5-15）	2021-03-03	7	41.90	113	-71.1	-	-	-	-	0.36	41.54	-	-	-	-	69	100	116	-16	-	-	-	-	31	69	-	-	-	-	69	0.066	negative	no done	Inflammatory change
E-73	Male	44	negative	Propionibacterium acnes-2	Oral quadruple anti-TB drug	Cemon polyester sodium was used for anti-infective treatment for 8 weeks	Favourable prognosis（2022-5-15）	2021-02-01	4.8	20.50	76.6	-56.1	-	-	-	-	89.4	-68.9	34.7	-14.2	-	-	-	54	-	-	-	-	-	-	111	-57	79	-25	-	-	-	no done	negative	positive	Inflammatory change
E-74	FeMale	49	negative	Propionibacterium acnes-3	No anti-infective treatment	Cefuroxime sodium was used for anti-infective treatment for 8 weeks	Favourable prognosis（2022-5-15）	2021-08-10	-	99.30	-	-	-	-	-	-	-	-	-	-	-	-	-	120	-	-	-	-	-	-	-	-	-	-	-	-	-	0.089	no done	negative	Inflammatory change
E-75	Male	71	negative	Propionibacterium acnes-6、Prevotella timonensis-2、Enterobacter sp-2	Anti-infective treatment with moxifloxacin	Moxifloxacin and vancomycin were combined with anti-infective therapy for 8 weeks	-（2022-5-15）	2022-03-16	9.1	227.29	29.9	197.39	8.45	218.84	-	-	-	-	-	-	-	-	-	53	91	-38	88	-35	-	-	-	-	-	-	-	-	-	0.45	negative	no done	Inflammatory change
E-76	Male	26	negative	Propionibacterium acnes-12	No anti-infective treatment	After the use of amoxicillin and oral antituberculous drugs, the improvement of inflammatory treatment was not obvious, so they were changed to levofloxacin for 8 weeks and oral antituberculous drugs for 18 months	-（2022-5-15）	2021-07-30	-	26.70	54.2	-27.5	50.4	-23.7	-	-	-	-	-	-	-	-	-	102	107	-5	-	-	97	5	-	-	-	-	-	-	-	0.07	negative	positive	Inflammatory change
E-77	FeMale	50	negative	Propionibacterium acnes-6、Torque teno virus-1	Anti-infective treatment with moxifloxacin	The wound was treated with local anti-tuberculosis isoniazid injection for 1 week and oral quadruple anti-tuberculosis drugs for 18 months	-（2022-5-15）	2021-05-17	-	7.53	5.14	2.39	-	-	-	-	-	-	-	-	-	-	8	45	73	-28	-	-	-	-	-	-	-	-	-	-	-	no done	no done	no done	Inflammatory change
E-78	Male	48	negative	Corynebacterium urealyticum-1、Kytococcus sedentarius-1、Staphylococcus epidermidis-1、Mycoplasma hominis-1	Empirical use of moxifloxacin, cefoperazone anti-infection treatment	Anti-infective treatment with moxifloxacin plus cefoperazone was administered for 4-6 weeks	Favourable prognosis（2022-5-15）	2021-03-15	-	22.00	-	-	-	-	-	-	-	-	-	-	-	-	-	44	-	-	-	-	-	-	-	-	-	-	-	-	-	no done	no done	no done	Inflammatory change

## Sheet: Patients with discordant mNGS a
Numerical Order	Gender	Age（year）	mNGS test results-Number of detected sequences (percentage)	List of suspected/background microorganisms for mNGS results-Number of detected sequences	Microculture	Prognosis（Final follow-up time）	Preoperative empiric treatment plan	Postoperative targeted treatment	WBC（pre-op）10^9/L	Sampling time	pre-op CRP（C reactive protein）mg/L	7 days post-op CRP	14 days post-op CRP	1 month post-op CRP	3 month post-op CRP	6 month Post-op CRP	1 year post-op CRP	Postoperative recovery time(d) CRP	Pre-op ESR(erythrocyte sedimentation rate ) mm/h	7 days post-op ESR	14 days post-op ESR	1 month post-op ESR	3 month post-op ESR	6m post-op ESR	1 year post-op ESR	Postoperative recovery time(d) ESR	PCT (procalcitonin)ng/mL	X-pert	T-SPOT	Pathological Examination
1	female	51	Mycobacterium Tuberculosis Complex-28(100%)	not found	Escherichia coli	Favourable prognosis（2022-5-15）	Oral quadruple anti-TB drug	Anti-infective treatment with oral quadruple antituberculosis drugs was continued for 18 months	6.9	2022-03-13	13.5	17.5	10.9	-	-	-	-	-	99	120	107	-	-	-	-	-	＜0.1	positive	positive	Granulomatous inflammation
2	male	48	Candida parapsilosis-3(100%)	not found	Escherichia coli	Favourable prognosis（2022-5-15）	Anti-infective treatment with moxifloxacin	Amphotericin B antifungal therapy was used for 8 weeks	7.6	2021-10-26	4.65	64.5	144	4.93	-	-	-	23	19	60	81	90	-	-	-	-	0.05	no done	negative	Inflammatory change
3	male	66	negative	Prevotella timonensis-2、Enterobacter sp-2	Preoperative blood culture showed Staphylococcus aureus, but intraoperative culture of the lesion was negative	Favourable prognosis（2022-5-15）	Anti-infective treatment with moxifloxacin	Anti-infective treatment with piperacillin was administered for 8 weeks	5.9	2021-05-21	191-50	29.9	8.45	-	-	-	-	-	68	91	88	-	-	-	-	-	＜0.1	negative	no done	Inflammatory change
